# Supplementary material for: Immobilization of Alendronate on Zirconium Phosphate Nanoplatelets
Source: Nanomaterials (Basel). 2023 Feb 15;13(4):742. doi: 10.3390/nano13040742 (PMC9965588; doi:10.3390/nano13040742)
Supplement: Supplementary file 1 [file nanomaterials-13-00742-s001.zip]

Archive with 1 entries (1 files):
- nanomaterials-2201041-supplementary.pdf
